# Supplementary material for: Tracking and predicting COVID-19 radiological trajectory on chest X-rays using deep learning
Source: Sci Rep. 2022 Apr 4;12:5616. doi: 10.1038/s41598-022-09356-w (PMC8978501; doi:10.1038/s41598-022-09356-w)
Supplement: Supplementary file 1 — Supplementary Information. [file 41598_2022_9356_MOESM1_ESM.csv]

	patientid	last	Evolution	Severity	offset	sex	age	date	filename	url
0	2	0	W	M	0	M	65	January 22, 2020	auntminnie-a-2020_01_28_23_51_6665_2020_01_28_Vietnam_coronavirus.jpeg	https://www.nejm.org/doi/full/10.1056/NEJMc2001272
1	2	0	I	S	3	M	65	January 25, 2020	auntminnie-b-2020_01_28_23_51_6665_2020_01_28_Vietnam_coronavirus.jpeg	https://www.nejm.org/doi/full/10.1056/NEJMc2001272
2	2	0	W	S	5	M	65	January 27, 2020	auntminnie-c-2020_01_28_23_51_6665_2020_01_28_Vietnam_coronavirus.jpeg	https://www.nejm.org/doi/full/10.1056/NEJMc2001272
3	2	1			6	M	65	January 28, 2020	auntminnie-d-2020_01_28_23_51_6665_2020_01_28_Vietnam_coronavirus.jpeg	https://www.nejm.org/doi/full/10.1056/NEJMc2001272
4	4	0	W	M	0	F	52	January 25, 2020	nejmc2001573_f1a.jpeg	https://www.nejm.org/doi/full/10.1056/NEJMc2001573
5	4	1			5	F	52	January 30, 2020	nejmc2001573_f1b.jpeg	https://www.nejm.org/doi/full/10.1056/NEJMc2001573
7	6	0	W	S	0			January 6, 2020	lancet-case2a.jpg	https://www.thelancet.com/journals/lancet/article/PIIS0140-6736%2820%2930211-7/fulltext
8	6	1			4			January 10, 2020	lancet-case2b.jpg	https://www.thelancet.com/journals/lancet/article/PIIS0140-6736%2820%2930211-7/fulltext
22	13	0	S	N	4	M	35	January 19, 2020	nejmoa2001191_f1-PA.jpeg	https://www.nejm.org/doi/full/10.1056/NEJMoa2001191
24	13	0	S	N	7	M	35	January 22, 2020	nejmoa2001191_f3-PA.jpeg	https://www.nejm.org/doi/full/10.1056/NEJMoa2001191
26	13	0	W	N	9	M	35	January 24, 2020	nejmoa2001191_f4.jpeg	https://www.nejm.org/doi/full/10.1056/NEJMoa2001191
27	13	1			10	M	35	January 26, 2020	nejmoa2001191_f5-PA.jpeg	https://www.nejm.org/doi/full/10.1056/NEJMoa2001191
30	15	0	W	S	0	M		2020	ryct.2020200034.fig5-day0.jpeg	https://pubs.rsna.org/doi/full/10.1148/ryct.2020200034
31	15	0	W	C	4	M		2020	ryct.2020200034.fig5-day4.jpeg	https://pubs.rsna.org/doi/full/10.1148/ryct.2020200034
32	15	1			7	M		2020	ryct.2020200034.fig5-day7.jpeg	https://pubs.rsna.org/doi/full/10.1148/ryct.2020200034
34	17	0	S	S	3	M	54	January 25, 2020	jkms-35-e79-g001-l-a.jpg	https://www.jkms.org/DOIx.php?id=10.3346/jkms.2020.35.e79
35	17	0	W	S	9	M	54	January 31, 2020	jkms-35-e79-g001-l-b.jpg	https://www.jkms.org/DOIx.php?id=10.3346/jkms.2020.35.e79
36	17	1			15	M	54	February 6, 2020	jkms-35-e79-g001-l-c.jpg	https://www.jkms.org/DOIx.php?id=10.3346/jkms.2020.35.e79
40	19	0	W	S	10	F	55	January 20, 2020	1-s2.0-S0929664620300449-gr2_lrg-a.jpg	https://www.sciencedirect.com/science/article/pii/S0929664620300449
41	19	0	W	S	13	F	55	January 23, 2020	1-s2.0-S0929664620300449-gr2_lrg-b.jpg	https://www.sciencedirect.com/science/article/pii/S0929664620300449
42	19	1			17	F	55	January 27, 2020	1-s2.0-S0929664620300449-gr2_lrg-c.jpg	https://www.sciencedirect.com/science/article/pii/S0929664620300449
81	36	0	W	M	7	M	67	2020	8FDE8DBA-CFBD-4B4C-B1A4-6F36A93B7E87.jpeg	https://www.sirm.org/2020/03/05/covid-19-caso-8/
82	36	1			13	M	67	2020	9C34AF49-E589-44D5-92D3-168B3B04E4A6.jpeg	https://www.sirm.org/2020/03/05/covid-19-caso-8/
84	37	0	W	S	5	M	58	3/3/2020	F2DE909F-E19C-4900-92F5-8F435B031AC6.jpeg	https://www.sirm.org/2020/03/07/covid-19-caso-12/
85	37	1			7	M	58	3/7/2020	31BA3780-2323-493F-8AED-62081B9C383B.jpeg	https://www.sirm.org/2020/03/07/covid-19-caso-12/
101	51	0	S	M	3	M	47	March 4, 2020	F4341CE7-73C9-45C6-99C8-8567A5484B63.jpeg	https://www.sirm.org/2020/03/10/covid-19-caso-34/
103	51	1			9	M	47	March 10, 2020	E63574A7-4188-4C8D-8D17-9D67A18A1AFA.jpeg	https://www.sirm.org/2020/03/10/covid-19-caso-34/
112	58	0	I	C	6	M	36	January 12	all14238-fig-0002-m-d.jpg	https://onlinelibrary.wiley.com/doi/full/10.1111/all.14238
113	58	0	W	C	7	M	36	January 13	all14238-fig-0002-m-e.jpg	https://onlinelibrary.wiley.com/doi/full/10.1111/all.14238
114	58	1			14	M	36	January 20	all14238-fig-0002-m-f.jpg	https://onlinelibrary.wiley.com/doi/full/10.1111/all.14238
129	67	0	S	M	20			Feb 16, 2020	1-s2.0-S1684118220300682-main.pdf-002-a1.png	https://www.sciencedirect.com/science/article/pii/S1684118220300682
130	67	1			25			Feb 21, 2020	1-s2.0-S1684118220300682-main.pdf-002-a2.png	https://www.sciencedirect.com/science/article/pii/S1684118220300682
131	68	0	S	M	15			Feb 17, 2020	1-s2.0-S1684118220300682-main.pdf-003-b1.png	https://www.sciencedirect.com/science/article/pii/S1684118220300682
132	68	1			19			Feb 21, 2020	1-s2.0-S1684118220300682-main.pdf-003-b2.png	https://www.sciencedirect.com/science/article/pii/S1684118220300682
133	69	0	W	S	7	F	25	Jan 24, 2020	gr1_lrg-a.jpg	https://www.thelancet.com/journals/laninf/article/PIIS1473-3099(20)30111-0/fulltext
134	69	1			11	F	25	Jan 28, 2020	gr1_lrg-b.jpg	https://www.thelancet.com/journals/laninf/article/PIIS1473-3099(20)30111-0/fulltext
135	70	0	S	M	5	M	65	Feb 2, 2020	7D2CF6CE-F529-4470-8356-D33FFAF98600.jpeg	https://www.sirm.org/2020/03/13/covid-19-caso-44/
136	70	1			6	M	65	2/29/2020	FE9F9A5D-2830-46F9-851B-1FF4534959BE.jpeg	https://www.sirm.org/2020/03/13/covid-19-caso-44/
138	71	0	I	S	0	M	61	Mar 3, 2020	171CB377-62FF-4B76-906C-F3787A01CB2E.jpeg	https://www.sirm.org/2020/03/14/covid-19-caso-47/
139	71	0	W	S	3	M	61	Mar 5, 2020	5931B64A-7B97-485D-BE60-3F1EA76BC4F0.jpeg	https://www.sirm.org/2020/03/14/covid-19-caso-47/
140	71	1			10	M	61	Mar 12, 2020	C6EA0BE5-B01E-4113-B194-18D956675E25.jpeg	https://www.sirm.org/2020/03/14/covid-19-caso-47/
142	73	0	I	M	5	F		2020	41591_2020_819_Fig1_HTML.webp-day5.png	https://www.nature.com/articles/s41591-020-0819-2
143	73	1			10	F		2020	41591_2020_819_Fig1_HTML.webp-day10.png	https://www.nature.com/articles/s41591-020-0819-2
179	95	0	W	M	0	F	70	2020	58cb9263f16e94305c730685358e4e_jumbo.jpeg	https://radiopaedia.org/cases/covid-19-pneumonia-21
181	95	1			3	F	70	2020	9fdd3c3032296fd04d2cad5d9070d4_jumbo.jpeg	https://radiopaedia.org/cases/covid-19-pneumonia-21
208	112	0	S	N	0			2020	1.CXRCTThoraximagesofCOVID-19fromSingapore.pdf-000-fig1a.png	https://www.ams.edu.sg/colleges/radiologists/covid-19-resource-site-for-radiology-imaging
209	112	1			7			2020	1.CXRCTThoraximagesofCOVID-19fromSingapore.pdf-000-fig1b.png	https://www.ams.edu.sg/colleges/radiologists/covid-19-resource-site-for-radiology-imaging
212	114	0	W	S	0			2020	1.CXRCTThoraximagesofCOVID-19fromSingapore.pdf-002-fig3a.png	https://www.ams.edu.sg/colleges/radiologists/covid-19-resource-site-for-radiology-imaging
213	114	1			7			2020	1.CXRCTThoraximagesofCOVID-19fromSingapore.pdf-002-fig3b.png	https://www.ams.edu.sg/colleges/radiologists/covid-19-resource-site-for-radiology-imaging
214	115	0	W	S	0			2020	1.CXRCTThoraximagesofCOVID-19fromSingapore.pdf-003-fig4a.png	https://www.ams.edu.sg/colleges/radiologists/covid-19-resource-site-for-radiology-imaging
215	115	1			5			2020	1.CXRCTThoraximagesofCOVID-19fromSingapore.pdf-003-fig4b.png	https://www.ams.edu.sg/colleges/radiologists/covid-19-resource-site-for-radiology-imaging
216	116	0	W	S	6	M	55	2020	covid-19-pneumonia-24-day6.jpg	https://radiopaedia.org/cases/covid-19-pneumonia-24
217	116	0	I	C	7	M	55	2020	covid-19-pneumonia-24-day7.jpg	https://radiopaedia.org/cases/covid-19-pneumonia-24
218	116	1			12	M	55	2020	covid-19-pneumonia-24-day12.jpg	https://radiopaedia.org/cases/covid-19-pneumonia-24
219	117	0	W	M	0	M	50	2020	covid-19-pneumonia-evolution-over-a-week-1-day0-PA.jpg	https://radiopaedia.org/cases/covid-19-pneumonia-evolution-over-a-week-1
221	117	0	W	C	3	M	50	2020	covid-19-pneumonia-evolution-over-a-week-1-day3.jpg	https://radiopaedia.org/cases/covid-19-pneumonia-evolution-over-a-week-1
222	117	1			4	M	50	2020	covid-19-pneumonia-evolution-over-a-week-1-day4.jpg	https://radiopaedia.org/cases/covid-19-pneumonia-evolution-over-a-week-1
238	132	0	W	S	1	M	70	2020	covid-19-pneumonia-23-day1.jpg	https://radiopaedia.org/cases/covid-19-pneumonia-23
239	132	0	W	C	3	M	70	2020	covid-19-pneumonia-23-day3.jpg	https://radiopaedia.org/cases/covid-19-pneumonia-23
240	132	1			9	M	70	2020	covid-19-pneumonia-23-day9.jpg	https://radiopaedia.org/cases/covid-19-pneumonia-23
249	139	0	I	M	2	M	45	2020	covid-19-caso-70-1-PA.jpg	https://www.sirm.org/2020/03/30/covid-19-caso-70/
251	139	1			4	M	45	2020	covid-19-caso-70-2-APS.jpg	https://www.sirm.org/2020/03/30/covid-19-caso-70/
254	142	0	S	M	1	M	65	2020	post-intubuation-pneumomediastium-and-pneumothorax-background-covid-19-pneumonia-day1.jpg	https://radiopaedia.org/cases/post-intubuation-pneumomediastium-and-pneumothorax-background-covid-19-pneumonia
255	142	0	W	M	6	M	65	2020	post-intubuation-pneumomediastium-and-pneumothorax-background-covid-19-pneumonia-day6-1.jpg	https://radiopaedia.org/cases/post-intubuation-pneumomediastium-and-pneumothorax-background-covid-19-pneumonia
257	142	1			7	M	65	2020	post-intubuation-pneumomediastium-and-pneumothorax-background-covid-19-pneumonia-day7.jpg	https://radiopaedia.org/cases/post-intubuation-pneumomediastium-and-pneumothorax-background-covid-19-pneumonia
258	143	0	W	M	4	M	65	2020	covid-19-pneumonia-49-day4.jpg	https://radiopaedia.org/cases/covid-19-pneumonia-49
259	143	1			8	M	65	2020	covid-19-pneumonia-49-day8.jpg	https://radiopaedia.org/cases/covid-19-pneumonia-49
260	144	0	W	S	0	F	30	2020	covid-19-pneumonia-43-day0.jpeg	https://radiopaedia.org/cases/covid-19-pneumonia-43
261	144	1			2	F	30	2020	covid-19-pneumonia-43-day2.jpeg	https://radiopaedia.org/cases/covid-19-pneumonia-43
267	150	0	S	S	8	M	28	2020	figure1-5e7c1b8d98c29ab001275405-98.jpeg	https://app.figure1.com/images/5e7c1b8d98c29ab001275405/
268	150	1			13	M	28	2020	figure1-5e7c1b8d98c29ab001275405-98-later.jpeg	https://app.figure1.com/images/5e7c1b8d98c29ab001275405/
283	163	0	W	M	0	M	70		covid-19-pneumonia-20-pa-on-admission.jpg	https://radiopaedia.org/cases/covid-19-pneumonia-20?lang=us
285	163	1			2	M	70		covid-19-pneumonia-20.jpg	https://radiopaedia.org/cases/covid-19-pneumonia-20?lang=us
286	164	0	W	M	1	M	75		covid-19-pneumonia-22-day1-pa.png	https://radiopaedia.org/cases/covid-19-pneumonia-22?lang=us
288	164	1			2	M	75		covid-19-pneumonia-22-day2-pa.png	https://radiopaedia.org/cases/covid-19-pneumonia-22?lang=us
294	168	0	W	M	0	F	35		covid-19-pneumonia-41-day-0.jpg	https://radiopaedia.org/cases/covid-19-pneumonia-41?lang=us
295	168	1			2	F	35		covid-19-pneumonia-41-day-2.jpg	https://radiopaedia.org/cases/covid-19-pneumonia-41?lang=us
304	173	0	W	M	3	F	70		covid-19-pneumonia-58-day-3.jpg	https://radiopaedia.org/cases/covid-19-pneumonia-58?lang=us
305	173	0	W	S	7	F	70		covid-19-pneumonia-58-day-7.jpg	https://radiopaedia.org/cases/covid-19-pneumonia-58?lang=us
306	173	0	W	S	9	F	70		covid-19-pneumonia-58-day-9.jpg	https://radiopaedia.org/cases/covid-19-pneumonia-58?lang=us
307	173	1			10	F	70		covid-19-pneumonia-58-day-10.jpg	https://radiopaedia.org/cases/covid-19-pneumonia-58?lang=us
313	178	0	I	C	0	F	72		16660_1_1.jpg	https://www.eurorad.org/case/16660
314	178	0	I	C	0	F	72		16660_2_1.jpg	https://www.eurorad.org/case/16660
315	178	0	W	C	1	F	72		16660_3_1.jpg	https://www.eurorad.org/case/16660
316	178	1			2	F	72		16660_4_1.jpg	https://www.eurorad.org/case/16660
318	179	0	W	M	-5	M	56		16654_1_1.png	https://www.eurorad.org/case/16654
319	179	0	W	S	0	M	56		16654_2_1.jpg	https://www.eurorad.org/case/16654
320	179	1			2	M	56		16654_4_1.jpg	https://www.eurorad.org/case/16654
324	183	0	S	C	0	F	30		16669_1_1.jpeg	https://www.eurorad.org/case/16669
325	183	1			2	F	30		16669_3_1.jpeg	https://www.eurorad.org/case/16669
328	185	0	W	C	3	F	78		ajr.20.23034.pdf-001.png	https://www.ajronline.org/doi/full/10.2214/AJR.20.23034
329	185	1			7	F	78		ajr.20.23034.pdf-003.png	https://www.ajronline.org/doi/full/10.2214/AJR.20.23034
330	187	0	S	C	8	M	50	2020	yxppt-2020-02-19_00-51-27_287214-day8.jpg	http://www.yxppt.com/html/20200219085511.html
331	187	0	I	C	10	M	50	2020	yxppt-2020-02-19_00-51-27_287214-day10.jpg	http://www.yxppt.com/html/20200219085511.html
332	187	1			12	M	50	2020	yxppt-2020-02-19_00-51-27_287214-day12.jpg	http://www.yxppt.com/html/20200219085511.html
340	192	0	S	S	0				AR-1.jpg	https://radiologyassistant.nl/chest/lk-jg-1
341	192	1			4				AR-2.jpg	https://radiologyassistant.nl/chest/lk-jg-1
345	196	0	W	M	1	M	73		extubation-1.jpg	https://radiologyassistant.nl/chest/covid-19-ct-findings-in-25-patients
346	196	0	I	S	4	M	73		extubation-4.jpg	https://radiologyassistant.nl/chest/covid-19-ct-findings-in-25-patients
347	196	0	I	S	8	M	73		extubation-8.jpg	https://radiologyassistant.nl/chest/covid-19-ct-findings-in-25-patients
348	196	1			13	M	73		extubation-13.jpg	https://radiologyassistant.nl/chest/covid-19-ct-findings-in-25-patients
351	198	0	W	M	0	F	74		16708_1_1.jpg	https://www.eurorad.org/case/16708
352	198	0	I	S	2	F	74		16708_4_1.jpg	https://www.eurorad.org/case/16708
353	198	1			8	F	74		16708_5_1.jpg	https://www.eurorad.org/case/16708
360	205	0	W	S	1	M	55		covid-19-pneumonia-progression-and-regression-day1.jpg	https://radiopaedia.org/cases/covid-19-pneumonia-progression-and-regression
361	205	0	W	C	6	M	55		covid-19-pneumonia-progression-and-regression-day6.jpg	https://radiopaedia.org/cases/covid-19-pneumonia-progression-and-regression
362	205	0	S	C	11	M	55		covid-19-pneumonia-progression-and-regression-day11.jpg	https://radiopaedia.org/cases/covid-19-pneumonia-progression-and-regression
363	205	0	W	C	13	M	55		covid-19-pneumonia-progression-and-regression-day13.jpg	https://radiopaedia.org/cases/covid-19-pneumonia-progression-and-regression
364	205	0	S	C	20	M	55		covid-19-pneumonia-progression-and-regression-day20.jpg	https://radiopaedia.org/cases/covid-19-pneumonia-progression-and-regression
365	205	0	I	C	24	M	55		covid-19-pneumonia-progression-and-regression-day24.jpg	https://radiopaedia.org/cases/covid-19-pneumonia-progression-and-regression
366	205	1			28	M	55		covid-19-pneumonia-progression-and-regression-day28.jpg	https://radiopaedia.org/cases/covid-19-pneumonia-progression-and-regression
367	206	0	W	M	5	M	48		16747_1_1.jpg	https://www.eurorad.org/case/16747
368	206	0	S	S	8	M	48		16747_2_1.jpg	https://www.eurorad.org/case/16747
369	206	1			12	M	48		16747_3_1.jpg	https://www.eurorad.org/case/16747
417	219	0	W	M	0	M		2020	b343e657.jpg	https://github.com/ml-workgroup/covid-19-image-repository
418	219	1			5	M		2020	53c9be49.jpg	https://github.com/ml-workgroup/covid-19-image-repository
426	225	0	S	M	1	M		2020	4d98e1de.jpg	https://github.com/ml-workgroup/covid-19-image-repository
427	225	1			3	M		2020	80b5f00f.jpg	https://github.com/ml-workgroup/covid-19-image-repository
428	226	0	I	C	22	M		2020	00870a9c.jpg	https://github.com/ml-workgroup/covid-19-image-repository
429	226	1			28	M		2020	35b446ce.jpg	https://github.com/ml-workgroup/covid-19-image-repository
432	228	0	S	M	1	F		2020	f6575117.jpg	https://github.com/ml-workgroup/covid-19-image-repository
433	228	1			5	F		2020	ac4f6e4e.jpg	https://github.com/ml-workgroup/covid-19-image-repository
441	235	0	W	S	11	F		2020	9d36404d.jpg	https://github.com/ml-workgroup/covid-19-image-repository
442	235	1			12	F		2020	3dedeb92.jpg	https://github.com/ml-workgroup/covid-19-image-repository
449	243	0	I	S	3	M		2020	d9d6ca9a.jpg	https://github.com/ml-workgroup/covid-19-image-repository
450	243	1			8	M		2020	a361d7b7.jpg	https://github.com/ml-workgroup/covid-19-image-repository
455	245	0	W	C	22	M		2020	ee2d1bf6.jpg	https://github.com/ml-workgroup/covid-19-image-repository
456	245	1			29	M		2020	3248cc61.jpg	https://github.com/ml-workgroup/covid-19-image-repository
459	246	0	W	S	0	M		2020	527321ee.jpg	https://github.com/ml-workgroup/covid-19-image-repository
458	246	1			4	M		2020	887db78f.jpg	https://github.com/ml-workgroup/covid-19-image-repository
465	250	0	W	S	0	F		2020	cb706009.jpg	https://github.com/ml-workgroup/covid-19-image-repository
466	250	0	I	S	1	F		2020	e1a4f870.jpg	https://github.com/ml-workgroup/covid-19-image-repository
467	250	0	W	M	8	F		2020	1663b242.jpg	https://github.com/ml-workgroup/covid-19-image-repository
468	250	0	W	M	18	F		2020	4c0fcf57.jpg	https://github.com/ml-workgroup/covid-19-image-repository
470	250	0	I	S	21	F		2020	d7f2ee0f.jpg	https://github.com/ml-workgroup/covid-19-image-repository
471	250	1			24	F		2020	db96a050.jpg	https://github.com/ml-workgroup/covid-19-image-repository
488	263	0	W	S	0	M		2020	0a7faa2a.jpg	https://github.com/ml-workgroup/covid-19-image-repository
489	263	1			2	M		2020	b39f5cf9.jpg	https://github.com/ml-workgroup/covid-19-image-repository
491	264	0	W	S	0	M		2020	865336ed.jpg	https://github.com/ml-workgroup/covid-19-image-repository
492	264	0	S	C	5	M		2020	436a6348.jpg	https://github.com/ml-workgroup/covid-19-image-repository
493	264	1			10	M		2020	48c4542c.jpg	https://github.com/ml-workgroup/covid-19-image-repository
540	288	0	W	C	7	M	61	December 27, 2019	nejmoa2001017_f1-a.png	https://www.nejm.org/doi/10.1056/NEJMoa2001017
541	288	1			9	M	61	December 29, 2019	nejmoa2001017_f1-b.png	https://www.nejm.org/doi/10.1056/NEJMoa2001017
542	289	0	W	S	1				68_2020_1364_Fig1_HTML-a.png	https://link.springer.com/article/10.1007/s00068-020-01364-7
543	289	0	W	S	3				68_2020_1364_Fig1_HTML-b.png	https://link.springer.com/article/10.1007/s00068-020-01364-7
544	289	1			5				68_2020_1364_Fig1_HTML-c.png	https://link.springer.com/article/10.1007/s00068-020-01364-7
545	290	0	I	S	0	F	63	2020	270_2020_2470_Fig1_HTML-a.png	https://link.springer.com/article/10.1007%2Fs00270-020-02470-0
546	290	1			1	F	63	2020	270_2020_2470_Fig1_HTML-b.png	https://link.springer.com/article/10.1007%2Fs00270-020-02470-0
547	291	0	W	M	0	F	61	2020	296_2020_4584_Fig2_HTML-a.png	https://link.springer.com/article/10.1007%2Fs00296-020-04584-7
548	291	0	I	M	3	F	61	2020	296_2020_4584_Fig2_HTML-b.png	https://link.springer.com/article/10.1007%2Fs00296-020-04584-7
549	291	1			10	F	61	2020	296_2020_4584_Fig2_HTML-c.png	https://link.springer.com/article/10.1007%2Fs00296-020-04584-7
551	293	0	W	M	0		55	2020	nejmoa2004500_f1-a.png	https://www.nejm.org/doi/10.1056/NEJMoa2004500
552	293	1			1		55	2020	nejmoa2004500_f1-b.png	https://www.nejm.org/doi/10.1056/NEJMoa2004500
553	294	0	W	M	0	M	72	2020	11547_2020_1200_Fig3_HTML-a.png	https://link.springer.com/article/10.1007%2Fs11547-020-01200-3
554	294	0	W	S	4	M	72	2020	11547_2020_1200_Fig3_HTML-b.png	https://link.springer.com/article/10.1007%2Fs11547-020-01200-3
555	294	1			5	M	72	2020	11547_2020_1200_Fig3_HTML-c.png	https://link.springer.com/article/10.1007%2Fs11547-020-01200-3
560	299	0	W	S	0	M	73	2020	11547_2020_1203_Fig1_HTML-a.png	https://link.springer.com/article/10.1007%2Fs11547-020-01203-0
561	299	0	I	S	2	M	73	2020	11547_2020_1203_Fig1_HTML-b.png	https://link.springer.com/article/10.1007%2Fs11547-020-01203-0
562	299	0	W	S	3	M	73	2020	11547_2020_1203_Fig1_HTML-c.png	https://link.springer.com/article/10.1007%2Fs11547-020-01203-0
563	299	1			6	M	73	2020	11547_2020_1203_Fig1_HTML-d.png	https://link.springer.com/article/10.1007%2Fs11547-020-01203-0
564	300	0	W	S	0	M	27	2020	11547_2020_1203_Fig2_HTML-a.png	https://link.springer.com/article/10.1007%2Fs11547-020-01203-0
565	300	0	I	C	3	M	27	2020	11547_2020_1203_Fig2_HTML-b.png	https://link.springer.com/article/10.1007%2Fs11547-020-01203-0
567	300	1			4	M	27	2020	11547_2020_1203_Fig2_HTML-d.png	https://link.springer.com/article/10.1007%2Fs11547-020-01203-0
570	303	0	W	M	7	M	74	2020	10.1016-slash-j.anl.2020.04.002-a.png	https://www.aurisnasuslarynx.com/article/S0385-8146(20)30082-1/pdf
571	303	1			11	M	74	2020	10.1016-slash-j.anl.2020.04.002-b.png	https://www.aurisnasuslarynx.com/article/S0385-8146(20)30082-1/pdf
589	314	0	W	M	0	M	21	2020	1-s2.0-S2214250920300706-gr1_lrg.jpg	https://www.sciencedirect.com/science/article/pii/S2214250920300706?via%3Dihub#fig0005
590	314	0	W	S	3	M	21	2020	1-s2.0-S2214250920300706-gr2_lrg.jpg	https://www.sciencedirect.com/science/article/pii/S2214250920300706?via%3Dihub#fig0005
591	314	1				M	21	2020	1-s2.0-S2214250920300706-gr5_lrg.jpg	https://www.sciencedirect.com/science/article/pii/S2214250920300706?via%3Dihub#fig0005
592	315	0	W	M	0	F	78	February 18, 2020	1-s2.0-S2214250920300834-gr1_lrg-b.png	https://www.sciencedirect.com/science/article/pii/S2214250920300834?via%3Dihub
593	315	1			7	F	78	February 25, 2020	1-s2.0-S2214250920300834-gr1_lrg-c.png	https://www.sciencedirect.com/science/article/pii/S2214250920300834?via%3Dihub
595	316	0	W	C	0	M	54	2020	1-s2.0-S2213716520301168-gr1_lrg-a.png	https://www.sciencedirect.com/science/article/pii/S2213716520301168?via%3Dihub
596	316	1			4	M	54	2020	1-s2.0-S2213716520301168-gr1_lrg-b.png	https://www.sciencedirect.com/science/article/pii/S2213716520301168?via%3Dihub
601	318	0	S	S	7	M	45	2020	1-s2.0-S1341321X20301124-gr3_lrg-c.png	https://www.sciencedirect.com/science/article/pii/S1341321X20301124
602	318	0	W	S	12	M	45	2020	1-s2.0-S1341321X20301124-gr3_lrg-d.png	https://www.sciencedirect.com/science/article/pii/S1341321X20301124
603	318	1			17	M	45	2020	1-s2.0-S1341321X20301124-gr3_lrg-e.png	https://www.sciencedirect.com/science/article/pii/S1341321X20301124
608	321	0	W	M	0		75	2020	1-s2.0-S2387020620301959-gr4_lrg-a.png	https://www.sciencedirect.com/science/article/pii/S2387020620301959?via%3Dihub
609	321	1			4		75	2020	1-s2.0-S2387020620301959-gr4_lrg-b.png	https://www.sciencedirect.com/science/article/pii/S2387020620301959?via%3Dihub
613	324b	0	W	M	0	F	93	2020	gr2_lrg-a.png	https://www.ncbi.nlm.nih.gov/pmc/articles/PMC7151400/?report=classic
614	324b	0	W	S	5	F	93	2020	gr2_lrg-b.png	https://www.ncbi.nlm.nih.gov/pmc/articles/PMC7151400/?report=classic
615	324b	1			7	F	93	2020	gr2_lrg-c.png	https://www.ncbi.nlm.nih.gov/pmc/articles/PMC7151400/?report=classic
618	326a	0	I	S		M	81	2020	41379_2020_536_Fig2_HTML-c1.png	https://www.nature.com/articles/s41379-020-0536-x
619	326a	1				M	81	2020	41379_2020_536_Fig2_HTML-c2.png	https://www.nature.com/articles/s41379-020-0536-x
624	331b	0	I	S	10	M	44	2020	41182_2020_203_Fig4_HTML.jpg	https://tropmedhealth.biomedcentral.com/articles/10.1186/s41182-020-00203-0
625	331b	1			13	M	44	2020	41182_2020_203_Fig5_HTML.jpg	https://tropmedhealth.biomedcentral.com/articles/10.1186/s41182-020-00203-0
626	332	0	S	S	0	F	56	2020	tpmd200203f2-a.png	http://www.ajtmh.org/content/journals/10.4269/ajtmh.20-0203
627	332	0	I	S	6	F	56	2020	tpmd200203f2-b.png	http://www.ajtmh.org/content/journals/10.4269/ajtmh.20-0204
628	332	1			12	F	56	2020	tpmd200203f2-c.png	http://www.ajtmh.org/content/journals/10.4269/ajtmh.20-0205
633	337	0	W	S	0	M	80	2020	article_river_c79329e06dff11eab69c95940c7c0d00-CXR-D1-COVID19.png	https://www.cureus.com/articles/29830-coronavirus-disease-2019-covid-19-complicated-by-acute-respiratory-distress-syndrome-an-internists-perspective
634	337	1			2	M	80	2020	article_river_de7471906e0011eabe5f9363acaf45c4-covid-cxr-2.png	https://www.cureus.com/articles/29830-coronavirus-disease-2019-covid-19-complicated-by-acute-respiratory-distress-syndrome-an-internists-perspective
643	342	0	W	S	7	F	47	2020	covid-19-caso-85-1-9.png	https://www.sirm.org/2020/05/14/covid-19-caso-85/
644	342	1			10	F	47	2020	covid-19-caso-85-4-6.png	https://www.sirm.org/2020/05/14/covid-19-caso-85/
646	344	0	W	S	3	M	78	2020	covid-19-caso-86-Rx-torace-1.jpg	https://www.sirm.org/2020/05/20/covid-19-caso-86/
647	344	1			6	M	78	2020	covid-19-caso-86-RX-Torace-2.jpg	https://www.sirm.org/2020/05/20/covid-19-caso-86/
669	357	0	W	S	1	M	80	2020	78b60346d1b3bce85353b6dc462d75_jumbo.jpeg	https://radiopaedia.org/cases/covid-19-pneumonia-rapidly-progressive-2?lang=us
670	357	0	S	S	3	M	80	2020	c17cdd3972b233b97770bb57f7bba6_jumbo.jpeg	https://radiopaedia.org/cases/covid-19-pneumonia-rapidly-progressive-2?lang=us
671	357	1			6	M	80	2020	f44373474437c99b2740062c914438_jumbo.jpeg	https://radiopaedia.org/cases/covid-19-pneumonia-rapidly-progressive-2?lang=us
674	359	0	W	S		M	50	2020	3b66f98f30636b2e1fb42c1d0f18a8_jumbo.jpeg	https://radiopaedia.org/cases/covid-19-pneumonia-serial-radiographs-1?lang=us
675	359	0	S	S		M	50	2020	50e51fcefaa760d0757eeae6eb0858_jumbo.jpeg	https://radiopaedia.org/cases/covid-19-pneumonia-serial-radiographs-1?lang=us
676	359	0	W	S		M	50	2020	8eda8be6369c87e0899f6d1642e97b_jumbo.jpeg	https://radiopaedia.org/cases/covid-19-pneumonia-serial-radiographs-1?lang=us
677	359	0	S	C		M	50	2020	2d8a60a26381b256a5a6373708950e_jumbo.jpeg	https://radiopaedia.org/cases/covid-19-pneumonia-serial-radiographs-1?lang=us
678	359	1				M	50	2020	2eadbbb367a0366d8c34350d083a83_jumbo.jpeg	https://radiopaedia.org/cases/covid-19-pneumonia-serial-radiographs-1?lang=us
